# Supplementary material for: Racial and Ethnic Disparities in COVID-19 Outcomes: Social Determination of Health
Source: Int J Environ Res Public Health. 2020 Nov 3;17(21):8115. doi: 10.3390/ijerph17218115 (PMC7663309; doi:10.3390/ijerph17218115)
Supplement: Supplementary file 1 [file ijerph-17-08115-s001.zip]

Archive with 1 entries (1 files):
- ijerph-942144-supplementary.xlsx
