# Supplementary material for: Racial and Ethnic Disparities in COVID-19 Outcomes: Social Determination of Health
Source: Int J Environ Res Public Health. 2020 Nov 3;17(21):8115. doi: 10.3390/ijerph17218115 (PMC7663309; doi:10.3390/ijerph17218115)
Supplement: Supplementary file 1 [file ijerph-17-08115-s001.zip › ijerph-942144-supplementary.xlsx]

## Sheet: S1. ASC Transposed
Table S.1: Demographics according to 2018 American Community Survey
0	0	RACE	Total population	One race	Two or more races	One race	White	Black or African American	American Indian and Alaska Native	Asian	Native Hawaiian and Other Pacific Islander	Some other race	Two or more races	White and Black or African American	White and American Indian and Alaska Native	White and Asian	Black or African American and American Indian and Alaska Native	Race alone or in combination with one or more other races	Total population	White	Black or African American	American Indian and Alaska Native	Asian	Native Hawaiian and Other Pacific Islander	Some other race	HISPANIC OR LATINO AND RACE	Total population	Hispanic or Latino (of any race)	Mexican	Puerto Rican	Cuban	Other Hispanic or Latino	Not Hispanic or Latino	White alone	Black or African American alone	American Indian and Alaska Native alone	Asian alone	Native Hawaiian and Other Pacific Islander alone	Some other race alone	Two or more races	Two races including Some other race	Two races excluding Some other race, and Three or more races
0	0	0	0	0	0	0	0	0	0	0	0	0	0	0	0	0	0	0	0	0	0	0	0	0	0	0	0	0	0	0	0	0	0	0	0	0	0	0	0	0	0	0
AL	%	AL %	4864680	0.981	0.019	0.981	0.682	0.266	0.005	0.013	0	0.014	0.019	0.006	0.006	0.003	0.001	0	4864680	0.699	0.274	0.013	0.017	0.001	0.016	0	4864680	0.042	0.026	0.004	0.001	0.011	0.958	0.657	0.264	0.005	0.013	0	0.002	0.017	0	0.017
0	0	0	0	0	0	0	0	0	0	0	0	0	0	0	0	0	0	0	0	0	0	0	0	0	0	0	0	0	0	0	0	0	0	0	0	0	0	0	0	0	0	0
AK	%	AK %	738516	0.915	0.085	0.915	0.648	0.033	0.144	0.063	0.012	0.015	0.085	0.009	0.043	0.011	0.002	0	738516	0.724	0.049	0.197	0.083	0.02	0.02	0	738516	0.069	0.038	0.01	0.001	0.02	0.931	0.61	0.031	0.14	0.062	0.012	0.002	0.074	0.001	0.073
0	0	0	0	0	0	0	0	0	0	0	0	0	0	0	0	0	0	0	0	0	0	0	0	0	0	0	0	0	0	0	0	0	0	0	0	0	0	0	0	0	0	0
AZ	%	AZ %	6946685	0.964	0.036	0.964	0.772	0.044	0.045	0.033	0.002	0.068	0.036	0.008	0.008	0.007	0.001	0	6946685	0.803	0.056	0.056	0.043	0.005	0.076	0	6946685	0.311	0.277	0.007	0.002	0.025	0.689	0.551	0.041	0.039	0.032	0.002	0.001	0.022	0.001	0.022
0	0	0	0	0	0	0	0	0	0	0	0	0	0	0	0	0	0	0	0	0	0	0	0	0	0	0	0	0	0	0	0	0	0	0	0	0	0	0	0	0	0	0
AR	%	AR %	2990671	0.975	0.025	0.975	0.77	0.154	0.007	0.015	0.003	0.026	0.025	0.007	0.01	0.003	0.001	0	2990671	0.793	0.163	0.019	0.019	0.004	0.029	0	2990671	0.073	0.053	0.002	0.001	0.017	0.927	0.727	0.153	0.006	0.015	0.003	0.002	0.022	0	0.022
0	0	0	0	0	0	0	0	0	0	0	0	0	0	0	0	0	0	0	0	0	0	0	0	0	0	0	0	0	0	0	0	0	0	0	0	0	0	0	0	0	0	0
CA	%	CA %	39148760	0.952	0.048	0.952	0.601	0.058	0.008	0.143	0.004	0.138	0.048	0.007	0.007	0.014	0.001	0	39148760	0.641	0.07	0.019	0.164	0.008	0.15	0	39148760	0.389	0.322	0.006	0.003	0.058	0.611	0.375	0.055	0.004	0.141	0.004	0.002	0.03	0.001	0.028
0	0	0	0	0	0	0	0	0	0	0	0	0	0	0	0	0	0	0	0	0	0	0	0	0	0	0	0	0	0	0	0	0	0	0	0	0	0	0	0	0	0	0
CO	%	CO %	5531141	0.964	0.036	0.964	0.842	0.041	0.01	0.031	0.001	0.039	0.036	0.008	0.008	0.008	0.001	0	5531141	0.874	0.053	0.021	0.042	0.004	0.046	0	5531141	0.214	0.157	0.006	0.002	0.049	0.786	0.683	0.039	0.005	0.031	0.001	0.002	0.024	0.001	0.023
0	0	0	0	0	0	0	0	0	0	0	0	0	0	0	0	0	0	0	0	0	0	0	0	0	0	0	0	0	0	0	0	0	0	0	0	0	0	0	0	0	0	0
CT	%	CT %	3581504	0.968	0.032	0.968	0.764	0.106	0.003	0.044	0	0.052	0.032	0.009	0.004	0.006	0.001	0	3581504	0.789	0.122	0.01	0.053	0.001	0.059	0	3581504	0.157	0.016	0.082	0.003	0.056	0.843	0.675	0.098	0.001	0.044	0	0.003	0.021	0.001	0.019
0	0	0	0	0	0	0	0	0	0	0	0	0	0	0	0	0	0	0	0	0	0	0	0	0	0	0	0	0	0	0	0	0	0	0	0	0	0	0	0	0	0	0
DE	%	DE %	949495	0.973	0.027	0.973	0.69	0.221	0.004	0.039	0.001	0.019	0.027	0.012	0.003	0.004	0.002	0	949495	0.712	0.239	0.01	0.045	0.002	0.022	0	949495	0.091	0.036	0.027	0.002	0.025	0.909	0.627	0.216	0.003	0.038	0	0.002	0.023	0.001	0.022
0	0	0	0	0	0	0	0	0	0	0	0	0	0	0	0	0	0	0	0	0	0	0	0	0	0	0	0	0	0	0	0	0	0	0	0	0	0	0	0	0	0	0
DC	%	DC %	684498	0.971	0.029	0.971	0.41	0.469	0.003	0.039	0	0.049	0.029	0.008	0.002	0.009	0.002	0	684498	0.433	0.484	0.009	0.052	0.002	0.053	0	684498	0.109	0.021	0.008	0.005	0.076	0.891	0.362	0.461	0.002	0.038	0	0.004	0.023	0.001	0.022
0	0	0	0	0	0	0	0	0	0	0	0	0	0	0	0	0	0	0	0	0	0	0	0	0	0	0	0	0	0	0	0	0	0	0	0	0	0	0	0	0	0	0
FL	%	FL %	20598139	0.974	0.026	0.974	0.754	0.161	0.003	0.027	0.001	0.028	0.026	0.009	0.004	0.005	0.001	0	20598139	0.776	0.174	0.008	0.035	0.002	0.033	0	20598139	0.252	0.035	0.054	0.072	0.091	0.748	0.544	0.154	0.002	0.027	0.001	0.003	0.018	0.001	0.017
0	0	0	0	0	0	0	0	0	0	0	0	0	0	0	0	0	0	0	0	0	0	0	0	0	0	0	0	0	0	0	0	0	0	0	0	0	0	0	0	0	0	0
GA	%	GA %	10297484	0.975	0.025	0.975	0.59	0.315	0.003	0.039	0.001	0.028	0.025	0.009	0.003	0.004	0.001	0	10297484	0.61	0.328	0.009	0.046	0.002	0.031	0	10297484	0.094	0.055	0.009	0.003	0.027	0.906	0.532	0.31	0.002	0.039	0	0.003	0.02	0.001	0.019
0	0	0	0	0	0	0	0	0	0	0	0	0	0	0	0	0	0	0	0	0	0	0	0	0	0	0	0	0	0	0	0	0	0	0	0	0	0	0	0	0	0	0
HI	%	HI %	1422029	0.76	0.24	0.76	0.25	0.018	0.002	0.378	0.101	0.011	0.24	0.005	0.007	0.052	0.001	0	1422029	0.431	0.035	0.024	0.565	0.262	0.025	0	1422029	0.104	0.032	0.033	0.002	0.038	0.896	0.221	0.017	0.001	0.368	0.093	0.001	0.194	0.001	0.193
0	0	0	0	0	0	0	0	0	0	0	0	0	0	0	0	0	0	0	0	0	0	0	0	0	0	0	0	0	0	0	0	0	0	0	0	0	0	0	0	0	0	0
ID	%	ID %	1687809	0.972	0.028	0.972	0.905	0.007	0.014	0.014	0.002	0.031	0.028	0.004	0.009	0.007	0	0	1687809	0.931	0.012	0.024	0.023	0.004	0.036	0	1687809	0.124	0.107	0.003	0.001	0.013	0.876	0.822	0.006	0.011	0.014	0.001	0.001	0.021	0.001	0.02
0	0	0	0	0	0	0	0	0	0	0	0	0	0	0	0	0	0	0	0	0	0	0	0	0	0	0	0	0	0	0	0	0	0	0	0	0	0	0	0	0	0	0
IL	%	IL %	12821497	0.975	0.025	0.975	0.717	0.142	0.002	0.054	0	0.059	0.025	0.007	0.003	0.006	0.001	0	12821497	0.738	0.153	0.008	0.062	0.001	0.065	0	12821497	0.17	0.134	0.016	0.002	0.018	0.83	0.616	0.14	0.001	0.053	0	0.002	0.018	0.001	0.017
0	0	0	0	0	0	0	0	0	0	0	0	0	0	0	0	0	0	0	0	0	0	0	0	0	0	0	0	0	0	0	0	0	0	0	0	0	0	0	0	0	0	0
IN	%	IN %	6637426	0.976	0.024	0.976	0.836	0.093	0.002	0.022	0	0.022	0.024	0.011	0.004	0.004	0	0	6637426	0.858	0.107	0.008	0.027	0.001	0.025	0	6637426	0.068	0.05	0.006	0.001	0.011	0.932	0.795	0.092	0.002	0.022	0	0.001	0.02	0.001	0.02
0	0	0	0	0	0	0	0	0	0	0	0	0	0	0	0	0	0	0	0	0	0	0	0	0	0	0	0	0	0	0	0	0	0	0	0	0	0	0	0	0	0	0
IA	%	IA %	3132499	0.979	0.021	0.979	0.903	0.035	0.004	0.024	0.001	0.013	0.021	0.009	0.004	0.004	0.001	0	3132499	0.922	0.046	0.009	0.029	0.002	0.014	0	3132499	0.059	0.046	0.002	0.001	0.01	0.941	0.861	0.034	0.003	0.024	0.001	0.001	0.018	0	0.018
0	0	0	0	0	0	0	0	0	0	0	0	0	0	0	0	0	0	0	0	0	0	0	0	0	0	0	0	0	0	0	0	0	0	0	0	0	0	0	0	0	0	0
KS	%	KS %	2908776	0.965	0.035	0.965	0.846	0.058	0.008	0.029	0.001	0.023	0.035	0.012	0.01	0.005	0.001	0	2908776	0.878	0.074	0.021	0.035	0.002	0.027	0	2908776	0.117	0.096	0.004	0.002	0.016	0.883	0.761	0.056	0.007	0.028	0.001	0.001	0.029	0	0.028
0	0	0	0	0	0	0	0	0	0	0	0	0	0	0	0	0	0	0	0	0	0	0	0	0	0	0	0	0	0	0	0	0	0	0	0	0	0	0	0	0	0	0
KY	%	KY %	4440204	0.978	0.022	0.978	0.871	0.08	0.002	0.014	0.001	0.01	0.022	0.011	0.004	0.003	0	0	4440204	0.892	0.093	0.008	0.018	0.001	0.012	0	4440204	0.036	0.02	0.004	0.003	0.009	0.964	0.848	0.079	0.002	0.014	0.001	0.001	0.02	0	0.02
0	0	0	0	0	0	0	0	0	0	0	0	0	0	0	0	0	0	0	0	0	0	0	0	0	0	0	0	0	0	0	0	0	0	0	0	0	0	0	0	0	0	0
LA	%	LA %	4663616	0.98	0.02	0.98	0.622	0.322	0.006	0.017	0	0.013	0.02	0.007	0.004	0.002	0.001	0	4663616	0.639	0.333	0.013	0.021	0.001	0.015	0	4663616	0.05	0.02	0.003	0.002	0.025	0.95	0.588	0.32	0.005	0.017	0	0.002	0.017	0	0.016
0	0	0	0	0	0	0	0	0	0	0	0	0	0	0	0	0	0	0	0	0	0	0	0	0	0	0	0	0	0	0	0	0	0	0	0	0	0	0	0	0	0	0
ME	%	ME %	1332813	0.978	0.022	0.978	0.945	0.013	0.006	0.011	0	0.002	0.022	0.005	0.01	0.004	0	0	1332813	0.966	0.019	0.017	0.017	0.001	0.003	0	1332813	0.016	0.005	0.004	0.001	0.006	0.984	0.934	0.013	0.006	0.011	0	0.001	0.02	0	0.019
0	0	0	0	0	0	0	0	0	0	0	0	0	0	0	0	0	0	0	0	0	0	0	0	0	0	0	0	0	0	0	0	0	0	0	0	0	0	0	0	0	0	0
MD	%	MD %	6003435	0.967	0.033	0.967	0.562	0.298	0.003	0.062	0.001	0.042	0.033	0.011	0.003	0.007	0.002	0	6003435	0.589	0.316	0.01	0.074	0.002	0.046	0	6003435	0.098	0.016	0.009	0.002	0.071	0.902	0.514	0.293	0.002	0.062	0	0.003	0.028	0.001	0.026
0	0	0	0	0	0	0	0	0	0	0	0	0	0	0	0	0	0	0	0	0	0	0	0	0	0	0	0	0	0	0	0	0	0	0	0	0	0	0	0	0	0	0
MA	%	MA %	6830193	0.968	0.032	0.968	0.785	0.075	0.002	0.065	0	0.042	0.032	0.013	0.003	0.007	0.001	0	6830193	0.812	0.092	0.007	0.074	0.002	0.047	0	6830193	0.116	0.007	0.047	0.002	0.059	0.884	0.722	0.068	0.001	0.064	0	0.008	0.021	0.002	0.019
0	0	0	0	0	0	0	0	0	0	0	0	0	0	0	0	0	0	0	0	0	0	0	0	0	0	0	0	0	0	0	0	0	0	0	0	0	0	0	0	0	0	0
MI	%	MI %	9957488	0.972	0.028	0.972	0.785	0.138	0.005	0.031	0	0.012	0.028	0.01	0.006	0.005	0.001	0	9957488	0.811	0.152	0.015	0.037	0.001	0.015	0	9957488	0.05	0.036	0.005	0.001	0.008	0.95	0.752	0.137	0.005	0.03	0	0.001	0.025	0.001	0.024
0	0	0	0	0	0	0	0	0	0	0	0	0	0	0	0	0	0	0	0	0	0	0	0	0	0	0	0	0	0	0	0	0	0	0	0	0	0	0	0	0	0	0
MN	%	MN %	5527358	0.971	0.029	0.971	0.833	0.062	0.011	0.047	0	0.018	0.029	0.009	0.006	0.007	0.001	0	5527358	0.859	0.074	0.019	0.056	0.001	0.02	0	5527358	0.053	0.036	0.003	0.001	0.013	0.947	0.803	0.061	0.01	0.047	0	0.001	0.025	0.001	0.024
0	0	0	0	0	0	0	0	0	0	0	0	0	0	0	0	0	0	0	0	0	0	0	0	0	0	0	0	0	0	0	0	0	0	0	0	0	0	0	0	0	0	0
MS	%	MS %	2988762	0.987	0.013	0.987	0.586	0.377	0.005	0.009	0	0.01	0.013	0.006	0.003	0.002	0.001	0	2988762	0.598	0.384	0.008	0.012	0.001	0.011	0	2988762	0.03	0.019	0.003	0.001	0.008	0.97	0.568	0.375	0.004	0.009	0	0.001	0.012	0	0.011
0	0	0	0	0	0	0	0	0	0	0	0	0	0	0	0	0	0	0	0	0	0	0	0	0	0	0	0	0	0	0	0	0	0	0	0	0	0	0	0	0	0	0
MO	%	MO %	6090062	0.974	0.026	0.974	0.822	0.116	0.004	0.019	0.001	0.012	0.026	0.009	0.007	0.004	0.001	0	6090062	0.846	0.128	0.013	0.025	0.002	0.014	0	6090062	0.041	0.028	0.003	0.001	0.009	0.959	0.796	0.115	0.004	0.019	0.001	0.002	0.023	0	0.022
0	0	0	0	0	0	0	0	0	0	0	0	0	0	0	0	0	0	0	0	0	0	0	0	0	0	0	0	0	0	0	0	0	0	0	0	0	0	0	0	0	0	0
MT	%	MT %	1041732	0.972	0.028	0.972	0.889	0.004	0.065	0.008	0.001	0.006	0.028	0.004	0.015	0.004	0.001	0	1041732	0.915	0.01	0.082	0.013	0.002	0.008	0	1041732	0.037	0.026	0.002	0.001	0.008	0.963	0.863	0.004	0.062	0.007	0.001	0	0.025	0	0.024
0	0	0	0	0	0	0	0	0	0	0	0	0	0	0	0	0	0	0	0	0	0	0	0	0	0	0	0	0	0	0	0	0	0	0	0	0	0	0	0	0	0	0
NE	%	NE %	1904760	0.974	0.026	0.974	0.875	0.048	0.009	0.023	0.001	0.019	0.026	0.009	0.006	0.005	0.001	0	1904760	0.898	0.059	0.017	0.029	0.002	0.022	0	1904760	0.107	0.079	0.003	0.003	0.022	0.893	0.794	0.046	0.007	0.023	0.001	0.001	0.021	0	0.021
0	0	0	0	0	0	0	0	0	0	0	0	0	0	0	0	0	0	0	0	0	0	0	0	0	0	0	0	0	0	0	0	0	0	0	0	0	0	0	0	0	0	0
NV	%	NV %	2922849	0.952	0.048	0.952	0.662	0.089	0.012	0.08	0.007	0.101	0.048	0.01	0.006	0.012	0.001	0	2922849	0.701	0.106	0.021	0.101	0.014	0.111	0	2922849	0.285	0.215	0.01	0.01	0.049	0.715	0.499	0.086	0.009	0.079	0.006	0.003	0.034	0.001	0.033
0	0	0	0	0	0	0	0	0	0	0	0	0	0	0	0	0	0	0	0	0	0	0	0	0	0	0	0	0	0	0	0	0	0	0	0	0	0	0	0	0	0	0
NH	%	NH %	1343622	0.979	0.021	0.979	0.93	0.015	0.002	0.027	0	0.005	0.021	0.005	0.005	0.006	0	0	1343622	0.95	0.022	0.008	0.034	0.001	0.007	0	1343622	0.036	0.006	0.012	0.002	0.016	0.964	0.904	0.013	0.001	0.027	0	0.001	0.018	0.001	0.017
0	0	0	0	0	0	0	0	0	0	0	0	0	0	0	0	0	0	0	0	0	0	0	0	0	0	0	0	0	0	0	0	0	0	0	0	0	0	0	0	0	0	0
NJ	%	NJ %	8881845	0.974	0.026	0.974	0.679	0.135	0.002	0.094	0	0.064	0.026	0.008	0.002	0.005	0.001	0	8881845	0.699	0.148	0.007	0.102	0.001	0.07	0	8881845	0.199	0.026	0.054	0.01	0.109	0.801	0.558	0.127	0.001	0.093	0	0.004	0.017	0.002	0.015
0	0	0	0	0	0	0	0	0	0	0	0	0	0	0	0	0	0	0	0	0	0	0	0	0	0	0	0	0	0	0	0	0	0	0	0	0	0	0	0	0	0	0
NM	%	NM %	2092434	0.968	0.032	0.968	0.745	0.021	0.096	0.015	0.001	0.091	0.032	0.004	0.008	0.005	0.001	0	2092434	0.771	0.028	0.107	0.024	0.002	0.103	0	2092434	0.485	0.315	0.004	0.002	0.164	0.515	0.377	0.018	0.088	0.014	0	0.002	0.015	0.001	0.015
0	0	0	0	0	0	0	0	0	0	0	0	0	0	0	0	0	0	0	0	0	0	0	0	0	0	0	0	0	0	0	0	0	0	0	0	0	0	0	0	0	0	0
NY	%	NY %	19618453	0.969	0.031	0.969	0.638	0.156	0.004	0.083	0	0.088	0.031	0.009	0.003	0.006	0.001	0	19618453	0.661	0.172	0.011	0.092	0.002	0.096	0	19618453	0.189	0.024	0.056	0.004	0.105	0.811	0.559	0.143	0.002	0.082	0	0.005	0.019	0.002	0.017
0	0	0	0	0	0	0	0	0	0	0	0	0	0	0	0	0	0	0	0	0	0	0	0	0	0	0	0	0	0	0	0	0	0	0	0	0	0	0	0	0	0	0
NC	%	NC %	10155624	0.974	0.026	0.974	0.689	0.215	0.012	0.028	0.001	0.03	0.026	0.01	0.004	0.004	0.002	0	10155624	0.711	0.23	0.02	0.034	0.002	0.033	0	10155624	0.092	0.053	0.01	0.003	0.027	0.908	0.633	0.211	0.011	0.028	0.001	0.002	0.022	0.001	0.021
0	0	0	0	0	0	0	0	0	0	0	0	0	0	0	0	0	0	0	0	0	0	0	0	0	0	0	0	0	0	0	0	0	0	0	0	0	0	0	0	0	0	0
NC	%	NC %	752201	0.976	0.024	0.976	0.871	0.027	0.052	0.014	0.001	0.01	0.024	0.004	0.012	0.004	0	0	752201	0.894	0.033	0.066	0.02	0.002	0.012	0	752201	0.035	0.024	0.004	0	0.007	0.965	0.85	0.027	0.051	0.014	0	0.001	0.021	0	0.021
0	0	0	0	0	0	0	0	0	0	0	0	0	0	0	0	0	0	0	0	0	0	0	0	0	0	0	0	0	0	0	0	0	0	0	0	0	0	0	0	0	0	0
OH	%	OH %	11641879	0.972	0.028	0.972	0.815	0.124	0.002	0.021	0	0.009	0.028	0.014	0.004	0.004	0.001	0	11641879	0.841	0.141	0.009	0.027	0.001	0.012	0	11641879	0.037	0.017	0.011	0.001	0.008	0.963	0.792	0.122	0.002	0.021	0	0.002	0.024	0.001	0.024
0	0	0	0	0	0	0	0	0	0	0	0	0	0	0	0	0	0	0	0	0	0	0	0	0	0	0	0	0	0	0	0	0	0	0	0	0	0	0	0	0	0	0
OK	%	OK %	3918137	0.923	0.077	0.923	0.724	0.073	0.075	0.021	0.001	0.027	0.077	0.01	0.049	0.004	0.004	0	3918137	0.795	0.091	0.134	0.028	0.002	0.032	0	3918137	0.104	0.085	0.004	0.001	0.015	0.896	0.66	0.072	0.072	0.021	0.001	0.001	0.069	0.001	0.068
0	0	0	0	0	0	0	0	0	0	0	0	0	0	0	0	0	0	0	0	0	0	0	0	0	0	0	0	0	0	0	0	0	0	0	0	0	0	0	0	0	0	0
OR	%	OR %	4081943	0.953	0.047	0.953	0.844	0.019	0.012	0.043	0.004	0.031	0.047	0.007	0.017	0.012	0	0	4081943	0.888	0.029	0.031	0.059	0.008	0.037	0	4081943	0.128	0.106	0.003	0.002	0.018	0.872	0.76	0.018	0.009	0.042	0.004	0.002	0.037	0.001	0.036
0	0	0	0	0	0	0	0	0	0	0	0	0	0	0	0	0	0	0	0	0	0	0	0	0	0	0	0	0	0	0	0	0	0	0	0	0	0	0	0	0	0	0
PA	%	PA %	12791181	0.976	0.024	0.976	0.808	0.111	0.002	0.033	0	0.02	0.024	0.01	0.003	0.004	0.001	0	12791181	0.829	0.126	0.008	0.039	0.001	0.024	0	12791181	0.071	0.012	0.035	0.002	0.022	0.929	0.768	0.106	0.001	0.033	0	0.002	0.018	0.001	0.018
0	0	0	0	0	0	0	0	0	0	0	0	0	0	0	0	0	0	0	0	0	0	0	0	0	0	0	0	0	0	0	0	0	0	0	0	0	0	0	0	0	0	0
RA	%	RA %	1056611	0.969	0.031	0.969	0.809	0.066	0.005	0.034	0.001	0.055	0.031	0.009	0.004	0.005	0.002	0	1056611	0.832	0.081	0.013	0.041	0.002	0.063	0	1056611	0.15	0.011	0.04	0.002	0.098	0.85	0.727	0.056	0.004	0.033	0.001	0.007	0.023	0.003	0.02
0	0	0	0	0	0	0	0	0	0	0	0	0	0	0	0	0	0	0	0	0	0	0	0	0	0	0	0	0	0	0	0	0	0	0	0	0	0	0	0	0	0	0
SC	%	SC %	4955925	0.978	0.022	0.978	0.673	0.27	0.003	0.015	0.001	0.016	0.022	0.009	0.004	0.003	0.001	0	4955925	0.692	0.283	0.01	0.02	0.001	0.018	0	4955925	0.056	0.03	0.008	0.002	0.016	0.944	0.637	0.268	0.003	0.015	0.001	0.002	0.019	0	0.019
0	0	0	0	0	0	0	0	0	0	0	0	0	0	0	0	0	0	0	0	0	0	0	0	0	0	0	0	0	0	0	0	0	0	0	0	0	0	0	0	0	0	0
SD	%	SD %	864289	0.973	0.027	0.973	0.845	0.019	0.087	0.015	0	0.008	0.027	0.006	0.014	0.003	0.001	0	864289	0.87	0.026	0.103	0.018	0.001	0.009	0	864289	0.037	0.025	0.003	0	0.009	0.963	0.822	0.018	0.084	0.015	0	0.001	0.023	0	0.023
0	0	0	0	0	0	0	0	0	0	0	0	0	0	0	0	0	0	0	0	0	0	0	0	0	0	0	0	0	0	0	0	0	0	0	0	0	0	0	0	0	0	0
TN	%	TN %	6651089	0.979	0.021	0.979	0.777	0.168	0.003	0.017	0.001	0.014	0.021	0.008	0.005	0.003	0.001	0	6651089	0.796	0.179	0.009	0.021	0.002	0.016	0	6651089	0.053	0.033	0.005	0.002	0.014	0.947	0.74	0.166	0.002	0.017	0	0.001	0.019	0.001	0.019
0	0	0	0	0	0	0	0	0	0	0	0	0	0	0	0	0	0	0	0	0	0	0	0	0	0	0	0	0	0	0	0	0	0	0	0	0	0	0	0	0	0	0
TX	%	TX %	27885195	0.974	0.026	0.974	0.743	0.121	0.005	0.047	0.001	0.057	0.026	0.007	0.005	0.005	0.001	0	27885195	0.766	0.131	0.012	0.054	0.002	0.063	0	27885195	0.392	0.337	0.007	0.003	0.045	0.608	0.423	0.117	0.002	0.046	0.001	0.002	0.017	0.001	0.016
0	0	0	0	0	0	0	0	0	0	0	0	0	0	0	0	0	0	0	0	0	0	0	0	0	0	0	0	0	0	0	0	0	0	0	0	0	0	0	0	0	0	0
UT	%	UT %	3045350	0.97	0.03	0.97	0.864	0.012	0.011	0.023	0.009	0.052	0.03	0.004	0.005	0.008	0	0	3045350	0.891	0.017	0.018	0.034	0.015	0.057	0	3045350	0.139	0.101	0.004	0.001	0.034	0.861	0.786	0.011	0.009	0.023	0.009	0.002	0.022	0.001	0.021
0	0	0	0	0	0	0	0	0	0	0	0	0	0	0	0	0	0	0	0	0	0	0	0	0	0	0	0	0	0	0	0	0	0	0	0	0	0	0	0	0	0	0
VT	%	VT %	624977	0.981	0.019	0.981	0.943	0.013	0.003	0.017	0	0.004	0.019	0.004	0.008	0.004	0	0	624977	0.961	0.018	0.013	0.022	0.001	0.005	0	624977	0.019	0.005	0.004	0.001	0.008	0.981	0.93	0.012	0.003	0.017	0	0.001	0.018	0	0.018
0	0	0	0	0	0	0	0	0	0	0	0	0	0	0	0	0	0	0	0	0	0	0	0	0	0	0	0	0	0	0	0	0	0	0	0	0	0	0	0	0	0	0
VA	%	VA %	8413774	0.963	0.037	0.963	0.68	0.192	0.003	0.063	0.001	0.025	0.037	0.012	0.004	0.01	0.001	0	8413774	0.712	0.21	0.01	0.077	0.002	0.029	0	8413774	0.092	0.021	0.012	0.002	0.057	0.908	0.622	0.188	0.002	0.063	0.001	0.003	0.03	0.001	0.029
0	0	0	0	0	0	0	0	0	0	0	0	0	0	0	0	0	0	0	0	0	0	0	0	0	0	0	0	0	0	0	0	0	0	0	0	0	0	0	0	0	0	0
WA	%	WA %	7294336	0.943	0.057	0.943	0.76	0.037	0.013	0.083	0.007	0.043	0.057	0.011	0.012	0.016	0.001	0	7294336	0.811	0.055	0.03	0.107	0.012	0.049	0	7294336	0.125	0.1	0.005	0.001	0.019	0.875	0.691	0.036	0.011	0.083	0.006	0.002	0.047	0.001	0.046
0	0	0	0	0	0	0	0	0	0	0	0	0	0	0	0	0	0	0	0	0	0	0	0	0	0	0	0	0	0	0	0	0	0	0	0	0	0	0	0	0	0	0
WV	%	WV %	1829054	0.982	0.018	0.982	0.932	0.036	0.002	0.008	0	0.004	0.018	0.008	0.004	0.002	0	0	1829054	0.948	0.046	0.007	0.011	0.001	0.005	0	1829054	0.015	0.006	0.003	0.001	0.005	0.985	0.921	0.036	0.002	0.008	0	0.002	0.016	0	0.016
0	0	0	0	0	0	0	0	0	0	0	0	0	0	0	0	0	0	0	0	0	0	0	0	0	0	0	0	0	0	0	0	0	0	0	0	0	0	0	0	0	0	0
WI	%	WI %	5778394	0.976	0.024	0.976	0.856	0.064	0.009	0.028	0	0.02	0.024	0.008	0.005	0.004	0.001	0	5778394	0.878	0.075	0.016	0.033	0.001	0.023	0	5778394	0.067	0.048	0.01	0.001	0.008	0.933	0.815	0.063	0.008	0.027	0	0.001	0.019	0	0.018
0	0	0	0	0	0	0	0	0	0	0	0	0	0	0	0	0	0	0	0	0	0	0	0	0	0	0	0	0	0	0	0	0	0	0	0	0	0	0	0	0	0	0
WY	%	WY %	581836	0.973	0.027	0.973	0.914	0.01	0.024	0.008	0.001	0.016	0.027	0.005	0.011	0.004	0	0	581836	0.94	0.016	0.037	0.014	0.002	0.019	0	581836	0.098	0.077	0.002	0	0.019	0.902	0.841	0.009	0.022	0.008	0.001	0	0.021	0	0.021
0	0	0	0	0	0	0	0	0	0	0	0	0	0	0	0	0	0	0	0	0	0	0	0	0	0	0	0	0	0	0	0	0	0	0	0	0	0	0	0	0	0	0
US	%	US %	322903030	0.968	0.032	0.968	0.727	0.127	0.008	0.054	0.002	0.049	0.032	0.009	0.006	0.007	0.001	0	322903030	0.755	0.14	0.017	0.065	0.004	0.054	0	322903030	0.178	0.112	0.017	0.007	0.042	0.822	0.611	0.123	0.007	0.054	0.002	0.002	0.024	0.001	0.023

## Sheet: S2. COVID TRACKING Incidence
Table S2: COVID-19 Racial & Ethnic Incidence by State from The Covid Tracking Project
Date	State	Cases_Total	Cases_White	Cases % white	Cases_Black	Cases % Black	Cases_LatinX	Cases % LatinX	Cases_Asian	Cases % Asian	Cases_AIAN	Cases % AIAN	Cases_NHPI	Cases % NHPI	Cases_Multiracial	Cases % Multiracial	Cases % Unknown	Cases_Unknown	Cases % Hispanic	Cases_Ethnicity_Hispanic	Cases_Ethnicity_NonHispanic	Cases_Ethnicity_Unknown	Deaths_Total	% Deaths White	Deaths_White	% Deaths Black	Deaths_Black	% Deaths LatinX	Deaths_LatinX	% Deaths Asian	Deaths_Asian	% Deaths AIAN	Deaths_AIAN	% Deaths NHPI	Deaths_NHPI	% Deaths Multiracial	Deaths_Multiracial	% Deaths Unknown	Deaths_Other	Deaths_Unknown	% Deaths Hispanic	Deaths_Ethnicity_Hispanic	Deaths_Ethnicity_NonHispanic	Deaths_Ethnicity_Unknown
20200614	AK	661	378	0.571861	17	0.0257186		0	58	0.0877458	71	0.107413	17	0.0257186	24	0.0363086	0.122542	81	0.0726172	48	514	99	12	0.583333	7	0	0	0		0.166667	2	0.166667	2	0.0833333	1	0	0	0	0	0	0	0	12	0
20200614	AL	25615	8976	0.35042	10497	0.409799		0	113	0.00441148		0		0		0	0.182471	4674	0.0971306	2488	16856	6272	773	0.485123	375	0.452781	350	0		0.00646831	5	0		0		0		0.0401035	12	31	0.0232859	18	668	87
20200614	AR	12501	5701	0.456044	3390	0.271178		0	111	0.00887929	36	0.00287977	688	0.0550356		0	0.0857531	1072	0.211823	2648	9853	1072	179	0.569832	102	0.301676	54	0		0.00558659	1	0		0.0502793	9	0		0	8		0.0558659	10	164	5
20200614	AZ	35691	6573	0.184164	1000	0.0280183	9328	0.261354	324	0.00907792	4019	0.112605		0		0	0.376986	13455	0.261354	9328	12908	13455	1186	0.44941	533	0.0286678	34	0.195616	232	0.0126476	15	0.177066	210	0		0		0.118044	22	140	0.195616	232	814	140
20200614	CA	148855	19045	0.127943	4966	0.0333613	59702	0.401075	8350	0.0560949	204	0.00137046	743	0.00499143	789	0.00530046	0.289376	43075	0.401075	59702	46078	43075	5063	0.322339	1632	0.0928303	470	0.39206	1985	0.142603	722	0.00276516	14	0.00454276	23	0.0069129	35	0.0290342	35	147	0.39206	1985	2931	147
20200614	CO	29130	10041	0.344696	1689	0.0579815	11241	0.385891	780	0.0267765	160	0.00549262	122	0.00418812	227	0.00779265	0.158599	4620	0.385891	11241	13263	4620	1599	0.626016	1001	0.0662914	106	0.208881	334	0.0343965	55	0.00500313	8	0.00375235	6	0.00875547	14	0.0393996	7	63	0.208881	334	1197	63
20200614	CT	45088	15570	0.345325	5846	0.129658	8251	0.182998	655	0.0145271		0		0		0	0.318377	14355	0.182998	8251	15570	14355	4201	0.730778	3070	0.148774	625	0.0845037	355	0.0107117	45	0		0		0		0.0147584	16	62	0.0845037	355	3070	62
20200614	DC	9767	1939	0.198526	4889	0.500563		0	156	0.0159722	25	0.00255964	29	0.00296918		0	0.0277465	271	0.288727	2820	5874	1073	515	0.106796	55	0.741748	382	0.128155	66	0.0135922	7	0		0		0		0	5	0	0.128155	66	449	0
20200614	DE	10264	2977	0.290043	2734	0.266368	2936	0.286048	156	0.0151988		0		0		0	0.0925565	950	0.286048	2936	6378	950	422	0.609005	257	0.265403	112	0.063981	27	0.00236967	1	0		0		0		0.049763	4	21	0.063981	27	374	21
20200614	FL	75568	18571	0.245752	13986	0.185078	27080	0.358353		0		0		0		0	0.174717	13203	0.358353	27080	32607	15881	2931	0.493347	1446	0.205732	603	0.240873	706	0		0		0		0		0.0279768	94	82	0.240873	706	2040	185
20200614	GA	57681	14485	0.251123	17461	0.302717	8573	0.148628	870	0.015083	49	0.0008495	48	0.000832163		0	0.260935	15051	0.148628	8573	28633	20475	2451	0.439004	1076	0.477356	1170	0.0473276	116	0.0155039	38	0.00122399	3	0.00203998	5	0		0.0122399	13	30	0.0473276	116	2277	58
20200614	HI	728	158	0.217033	7	0.00961538		0	242	0.332418		0	158	0.217033		0	0.193681	141	0				17	0		0		0		0		0		0		0		1		17	0
20200614	IA	23924	14594	0.610015	2392	0.0999833		0	2153	0.0899933		0		0		0	0		0.270022	6460	13637	3828	652	0.789877	515	0.0490798	32	0		0.0490798	32	0		0		0		0	71		0.0690184	45	528	84
20200614	ID	3399	1774	0.521918	65	0.0191233		0	47	0.0138276	54	0.015887	12	0.00353045	130	0.0382465	0.273316	929	0.239188	813	1551	1034	87	0.954023	83	0.0114943	1	0		0.0229885	2	0		0		0		0	1		0.0689655	6	81	0
20200614	IL	132543	26338	0.198713	22004	0.166014	42950	0.324046	3803	0.0286926	201	0.00151649	331	0.0024973		0	0.242457	32136	0.324046	42950	57457	32136	6308	0.439125	2770	0.284242	1793	0.199271	1257	0.0472416	298	0.00142676	9	0.000792644	5	0		0.00697527	44	44	0.199271	1257	4919	132
20200614	IN	39909	17553	0.439826	5126	0.128442		0	627	0.0157107		0		0		0	0.234734	9368	0.116941	4667	13385	21857	2240	0.640625	1435	0.151339	339	0		0.00446429	10	0		0		0		0.0736607	291	165	0.0191964	43	1217	980
20200614	KS	11047	7016	0.635105	1081	0.0978546		0	685	0.0620078	73	0.00660813		0		0	0.1681	1857	0.4384	4843	4469	1735	243	0.679012	165	0.246914	60	0		0.0288066	7	0.00823045	2	0		0		0.0288066	2	7	0.123457	30	201	12
20200614	KY	12445	6086	0.489032	1309	0.105183		0	425	0.0341503	24	0.00192849	30	0.00241061	525	0.0421856	0.32511	4046	0.109683	1365	7085	3995	499	0.749499	374	0.160321	80	0		0.0160321	8	0		0		0.0160321	8	0.0581162		29	0.0300601	15	433	51
20200614	MA	105603	31047	0.293997	9821	0.0929993	20064	0.189995	2112	0.0199994		0		0		0	0.352992	37277	0.189995	20064	48260	37277	7624	0.733998	5596	0.0828961	632	0.0689927	526	0.0259706	198	0		0		0		0.019937	518	152	0.0689927	526	6944	152
20200614	MD	61701	12022	0.194843	17692	0.286738	16738	0.271276	1200	0.0194486		0		0		0	0.176804	10909	0.271276	16738	34054	10909	2939	0.428717	1260	0.408302	1200	0.102756	302	0.0384485	113	0		0		0		0.0112283	31	33	0.102756	302	2604	33
20200614	ME	2793	1669	0.597565	638	0.228428		0	41	0.0146796	7	0.00250627	1	0.000358038	12	0.00429646	0.131758	368	0.0272109	76	2137	580	100	0.87	87	0.01	1	0		0		0		0		0		0.11	1	11	0	0	81	19
20200614	MI	66054	25026	0.378872	19509	0.295349		0	1468	0.0222242	247	0.00373936		0	4600	0.06964	0.17578	11611	0.0699882	4623	42274	19155	6016	0.514628	3096	0.398105	2395	0		0.0127992	77	0.00315824	19	0		0.0161237	97	0.0360705	115	217	0.0199468	120	4933	962
20200614	MN	30471	11183	0.367005	6604	0.216731		0	2143	0.0703292	257	0.00843425	68	0.00223163	618	0.0202816	0.18516	5642	0.222211	6771	17568	6132	1298	0.695686	903	0.0693374	90	0		0.0315871	41	0.0123267	16	0.000770416	1	0.00539291	7	0.171032	18	222	0.0308166	40	971	287
20200614	MO	15810	6885	0.435484	4803	0.303795		0		0		0		0	379	0.0239722	0.167046	2641	0.0957622	1514	10418	3876	879	0.580205	510	0.350398	308	0		0		0		0		0.00796359	7	0.0295791	24	26	0.0238908	21	756	100
20200614	MS	19516	5265	0.269779	10276	0.526542	1080	0.0553392	62	0.00317688	944	0.0483706		0		0	0.0520598	1016	0.0553392	1080	14931	3505	891	0.417508	372	0.50954	454	0.016835	15	0	0	0.0482604	43	0		0		0.003367	4	3	0.016835	15	830	46
20200614	MT	601	482	0.801997	2	0.00332779		0	1	0.00166389	78	0.129784		0		0	0.046589	28	0.0815308	49	504	48	0	#DIV/0!		#DIV/0!		#DIV/0!		#DIV/0!		#DIV/0!		#DIV/0!		#DIV/0!		#DIV/0!			#DIV/0!
20200614	NC	44119	16413	0.372017	7955	0.180308		0	753	0.0170675	309	0.00700379	118	0.00267458		0	0.309119	13638	0.292527	12906	16518	14695	1109	0.574391	637	0.329125	365	0		0.0144274	16	0.00721371	8	0.00270514	3	0		0.0297565	47	33	0.0667268	74	981	54
20200614	NE	16725	7066	0.422481	883	0.0527952		0	883	0.0527952	126	0.00753363	12	0.000717489		0	0.386009	6456	0.362152	6057	3785	6883	216	0.527778	114	0.0462963	10	0		0.0416667	9	0.00462963	1	0	0	0		0.365741	3	79	0.138889	30	91	95
20200614	NH	5318	3240	0.609252	271	0.050959	424	0.0797292	133	0.0250094		0		0		0	0.187853	999	0.0797292	424	3895	999	320	0.73125	234	0.01875	6	0.028125	9	0.009375	3	0		0		0		0.18125	10	58	0.028125	9	253	58
20200614	NJ	166881	59409	0.355996	28703	0.171997	50731	0.303995	8510	0.0509944		0		0		0	0		0.303995	50731	116150		12625	0.53798	6792	0.18503	2336	0.20301	2563	0.0570297	720	0		0		0		0	215		0.20301	2563	10062
20200614	NM	9723	1124	0.115602	198	0.0203641	2607	0.268127	60	0.00617093	5313	0.546436		0		0	0.0432994	421	0.268127	2607	6695	421	435	0.225287	98	0.0091954	4	0.135632	59	0.00229885	1	0.542529	236	0		0		0.0850575		37	0.135632	59	339	37
20200614	NV	11173	2719	0.243355	824	0.0737492	2399	0.214714	728	0.0651571	75	0.00671261		0		0	0.333124	3722	0.214714	2399	4346	3722	464	0.467672	217	0.125	58	0.155172	72	0.140086	65	0.00646552	3	0		0		0.0797414	12	37	0.155172	72	343	37
20200614	OH	41148	20907	0.508093	10233	0.248688		0	1307	0.0317634	46	0.00111792	99	0.00240595	1670	0.0405852	0.0916448	3771	0.0784728	3229	28916	9003	2557	0.782558	2001	0.181072	463	0		0.00977708	25	0		0		0.0125147	32	0.0070395	16	18	0.018772	48	2479	30
20200614	OK	8231	5154	0.626169	730	0.0886891		0	397	0.0482323	575	0.0698579		0		0	0.126109	1038	0.196331	1616	5173	1442	359	0.766017	275	0.0779944	28	0		0.00835655	3	0.0696379	25	0		0		0.0529248	9	19	0.0306407	11	314	34
20200614	OR	5636	2224	0.394606	164	0.0290987		0	178	0.0315827	114	0.0202271	104	0.0184528	89	0.0157913	0.210078	1184	0.324344	1828	2668	1140	176	0.732955	129	0.0340909	6	0		0.0397727	7	0.0170455	3	0.0170455	3	0.0113636	2	0.0738636	13	13	0.107955	19	140	14
20200614	PA	78798	22700	0.288078	9900	0.125638		0	1200	0.0152288		0		0		0	0.564342	44469	0.0799513	6300	15600	56898	6215	0.711022	4419	0.208528	1296	0		0.0231698	144	0		0		0		0.00852776	303	53	0.0574417	357	5805	53
20200614	RI	15947	4209	0.263937	1468	0.0920549	5350	0.335486		0		0		0	308	0.019314	0.262181	4181	0.335486	5350	6416	4181	833	0.673469	561	0.0480192	40	0.0828331	69	0		0		0		0	0	0.184874	9	154	0.0828331	69	610	154
20200614	SC	18795	6441	0.342698	5828	0.310082		0	306	0.0162809		0		0		0	0.249215	4684	0.116308	2186	10307	6301	600	0.435	261	0.453333	272	0		0.00833333	5	0		0		0		0.09	11	54	0.0183333	11	476	107
20200614	SD	5898	1914	0.324517	944	0.160054	986	0.167175	654	0.110885	740	0.125466		0		0	0	0	0.167175	986	4912	0	75	0		0		0		0		0		0		0		1		75	0
20200614	TN	30432	12989	0.42682	6570	0.215891		0	469	0.0154114		0		0		0	0.181092	5511	0.256868	7817	14474	8141	475	0.56	266	0.341053	162	0		0.0210526	10	0		0		0		0.0336842	21	16	0.0694737	33	408	34
20200614	TX	87854	4257	0.0484554	2552	0.0290482	6286	0.0715505	519	0.00590753		0		0		0	0.843911	74141	0.0715505	6286	7427	74141	1976	0.136134	269	0.0430162	85	0.0865385	171	0.00657895	13	0		0		0		0.725202	5	1433	0.0865385	171	372	1433
20200614	UT	14313	4926	0.344163	458	0.0319989	6054	0.422972	348	0.0243136	433	0.0302522	567	0.0396143		0	0.113743	1628	0.422972	6054	6631	1628	139	0.589928	82	0.0359712	5	0.251799	35	0.0503597	7	0.0431655	6	0.057554	8	0		0.0431655	11	6	0.251799	35	98	6
20200614	VA	54506	17317	0.317708	7655	0.140443		0		0		0		0		0	0.313397	17082	0.337779	18411	18278	17817	1546	0.602846	932	0.215395	333	0		0		0		0		0		0.0737387	167	114	0.0989651	153	1205	188
20200614	VT	1127	943	0.836735	90	0.079858		0	47	0.0417036	2	0.00177462		0		0	0.0292813	33	0.0248447	28	994	105	55	0.945455	52	0		0		0.0363636	2	0		0		0		0	1	0	0	0	55	0
20200614	WA	25834	6918	0.267787	1141	0.0441666	8136	0.314934	1233	0.0477278	340	0.013161	522	0.0202059	347	0.0134319	0.260045	6718	0.314934	8136	10980	6718	1217	0.675431	822	0.0312243	38	0.110929	135	0.0870994	106	0.0123254	15	0.00986031	12	0.0131471	16	0.0386196	26	47	0.110929	135	1035	47
20200614	WI	22758	12029	0.528561	4252	0.186835		0	893	0.0392389	231	0.0101503		0		0	0.108665	2473	0.330873	7530	12561	2667	692	0.687861	476	0.24422	169	0		0.0274566	19	0.0130058	9	0		0		0.017341	7	12	0.109827	76	605	11
20200614	WV	2290	1819	0.794323	152	0.0663755		0		0		0		0		0	0	0	0				88	0.659091	58	0.0340909	3	0		0		0		0		0		0.306818		27	0
20200614	WY	841	414	0.492271	9	0.0107015	104	0.123662	5	0.0059453	265	0.315101	3	0.00356718		0	0.0642093	54	0.123662	104	723	54	18	0.388889	7	0	0	0.0555556	1	0	0	0.5	9	0		0		0.0555556	0	1	0.0555556	1	16	1
Sums		1645712	486486	0.295608	258784	0.157247	291020	0.176835	45205	0.0274684	15018	0.00912553	3672	0.00223125	9718	0.00590504	0.255804	420979	0.255804	398113	753713	484350	81315	0.558593	45422	0.208695	16970	0.111111	9035	0.0348275	2832	0.00788292	641	0.000934637	76	0.00268093	218	0.0465843	2222	3788	0.125377	10195	64181	6019

## Sheet: S3. COVID Tracking Mortality
Table S3. COVID-19 Racial & Ethnic Mortality by State from The Covid Tracking Project
Date	State	Deaths_Total	% Deaths White	Deaths_White	% Deaths Black	Deaths_Black	% Deaths LatinX	Deaths_LatinX	% Deaths Asian	Deaths_Asian	% Deaths AIAN	Deaths_AIAN	% Deaths NHPI	Deaths_NHPI	% Deaths Multiracial	Deaths_Multiracial	% Deaths Unknown	Deaths_Other	Deaths_Unknown	% Deaths Hispanic	Deaths_Ethnicity_Hispanic	Deaths_Ethnicity_NonHispanic	Deaths_Ethnicity_Unknown
20200614	AK	12	0.583333	7	0	0	0		0.166667	2	0.166667	2	0.0833333	1	0	0	0	0	0	0	0	12	0
20200614	AL	773	0.485123	375	0.452781	350	0		0.00646831	5	0		0		0		0.0401035	12	31	0.0232859	18	668	87
20200614	AR	179	0.569832	102	0.301676	54	0		0.00558659	1	0		0.0502793	9	0		0	8		0.0558659	10	164	5
20200614	AZ	1186	0.44941	533	0.0286678	34	0.195616	232	0.0126476	15	0.177066	210	0		0		0.118044	22	140	0.195616	232	814	140
20200614	CA	5063	0.322339	1632	0.0928303	470	0.39206	1985	0.142603	722	0.00276516	14	0.00454276	23	0.0069129	35	0.0290342	35	147	0.39206	1985	2931	147
20200614	CO	1599	0.626016	1001	0.0662914	106	0.208881	334	0.0343965	55	0.00500313	8	0.00375235	6	0.00875547	14	0.0393996	7	63	0.208881	334	1197	63
20200614	CT	4201	0.730778	3070	0.148774	625	0.0845037	355	0.0107117	45	0		0		0		0.0147584	16	62	0.0845037	355	3070	62
20200614	DC	515	0.106796	55	0.741748	382	0.128155	66	0.0135922	7	0		0		0		0	5	0	0.128155	66	449	0
20200614	DE	422	0.609005	257	0.265403	112	0.063981	27	0.00236967	1	0		0		0		0.049763	4	21	0.063981	27	374	21
20200614	FL	2931	0.493347	1446	0.205732	603	0.240873	706	0		0		0		0		0.0279768	94	82	0.240873	706	2040	185
20200614	GA	2451	0.439004	1076	0.477356	1170	0.0473276	116	0.0155039	38	0.00122399	3	0.00203998	5	0		0.0122399	13	30	0.0473276	116	2277	58
20200614	HI	17	0		0		0		0		0		0		0		1		17	0
20200614	IA	652	0.789877	515	0.0490798	32	0		0.0490798	32	0		0		0		0	71		0.0690184	45	528	84
20200614	ID	87	0.954023	83	0.0114943	1	0		0.0229885	2	0		0		0		0	1		0.0689655	6	81	0
20200614	IL	6308	0.439125	2770	0.284242	1793	0.199271	1257	0.0472416	298	0.00142676	9	0.000792644	5	0		0.00697527	44	44	0.199271	1257	4919	132
20200614	IN	2240	0.640625	1435	0.151339	339	0		0.00446429	10	0		0		0		0.0736607	291	165	0.0191964	43	1217	980
20200614	KS	243	0.679012	165	0.246914	60	0		0.0288066	7	0.00823045	2	0		0		0.0288066	2	7	0.123457	30	201	12
20200614	KY	499	0.749499	374	0.160321	80	0		0.0160321	8	0		0		0.0160321	8	0.0581162		29	0.0300601	15	433	51
20200614	LA	3014	0.428998	1293	0.519575	1566	0		0.00729927	22	0.00066357	2	0.00066357	2	0		0.0311878	18	94	0.0195753	59	2525	430
20200614	MA	7624	0.733998	5596	0.0828961	632	0.0689927	526	0.0259706	198	0		0		0		0.019937	518	152	0.0689927	526	6944	152
20200614	MD	2939	0.428717	1260	0.408302	1200	0.102756	302	0.0384485	113	0		0		0		0.0112283	31	33	0.102756	302	2604	33
20200614	ME	100	0.87	87	0.01	1	0		0		0		0		0		0.11	1	11	0	0	81	19
20200614	MI	6016	0.514628	3096	0.398105	2395	0		0.0127992	77	0.00315824	19	0		0.0161237	97	0.0360705	115	217	0.0199468	120	4933	962
20200614	MN	1298	0.695686	903	0.0693374	90	0		0.0315871	41	0.0123267	16	0.000770416	1	0.00539291	7	0.171032	18	222	0.0308166	40	971	287
20200614	MO	879	0.580205	510	0.350398	308	0		0		0		0		0.00796359	7	0.0295791	24	26	0.0238908	21	756	100
20200614	MS	891	0.417508	372	0.50954	454	0.016835	15	0	0	0.0482604	43	0		0		0.003367	4	3	0.016835	15	830	46
20200614	NC	1109	0.574391	637	0.329125	365	0		0.0144274	16	0.00721371	8	0.00270514	3	0		0.0297565	47	33	0.0667268	74	981	54
20200614	ND	74	0		0		0		0		0		0		0		1		74	0
20200614	NE	216	0.527778	114	0.0462963	10	0		0.0416667	9	0.00462963	1	0	0	0		0.365741	3	79	0.138889	30	91	95
20200614	NH	320	0.73125	234	0.01875	6	0.028125	9	0.009375	3	0		0		0		0.18125	10	58	0.028125	9	253	58
20200614	NJ	12625	0.53798	6792	0.18503	2336	0.20301	2563	0.0570297	720	0		0		0		0	215		0.20301	2563	10062
20200614	NM	435	0.225287	98	0.0091954	4	0.135632	59	0.00229885	1	0.542529	236	0		0		0.0850575		37	0.135632	59	339	37
20200614	NV	464	0.467672	217	0.125	58	0.155172	72	0.140086	65	0.00646552	3	0		0		0.0797414	12	37	0.155172	72	343	37
20200614	NY	26442	0.304062	8040	0.222979	5896	0.235497	6227	0.0599425	1585	0		0		0		0.11009	1783	2911	0.235497	6227	17304	2911
20200614	OH	2557	0.782558	2001	0.181072	463	0		0.00977708	25	0		0		0.0125147	32	0.0070395	16	18	0.018772	48	2479	30
20200614	OK	359	0.766017	275	0.0779944	28	0		0.00835655	3	0.0696379	25	0		0		0.0529248	9	19	0.0306407	11	314	34
20200614	OR	176	0.732955	129	0.0340909	6	0		0.0397727	7	0.0170455	3	0.0170455	3	0.0113636	2	0.0738636	13	13	0.107955	19	140	14
20200614	PA	6215	0.711022	4419	0.208528	1296	0		0.0231698	144	0		0		0		0.00852776	303	53	0.0574417	357	5805	53
20200614	RI	833	0.673469	561	0.0480192	40	0.0828331	69	0		0		0		0	0	0.184874	9	154	0.0828331	69	610	154
20200614	SC	600	0.435	261	0.453333	272	0		0.00833333	5	0		0		0		0.09	11	54	0.0183333	11	476	107
20200614	SD	75	0		0		0		0		0		0		0		1		75	0
20200614	TN	475	0.56	266	0.341053	162	0		0.0210526	10	0		0		0		0.0336842	21	16	0.0694737	33	408	34
20200614	TX	1976	0.136134	269	0.0430162	85	0.0865385	171	0.00657895	13	0		0		0		0.725202	5	1433	0.0865385	171	372	1433
20200614	UT	139	0.589928	82	0.0359712	5	0.251799	35	0.0503597	7	0.0431655	6	0.057554	8	0		0.0431655	11	6	0.251799	35	98	6
20200614	VA	1546	0.602846	932	0.215395	333	0		0		0		0		0		0.0737387	167	114	0.0989651	153	1205	188
20200614	VT	55	0.945455	52	0		0		0.0363636	2	0		0		0		0	1	0	0	0	55	0
20200614	WA	1217	0.675431	822	0.0312243	38	0.110929	135	0.0870994	106	0.0123254	15	0.00986031	12	0.0131471	16	0.0386196	26	47	0.110929	135	1035	47
20200614	WI	692	0.687861	476	0.24422	169	0		0.0274566	19	0.0130058	9	0		0		0.017341	7	12	0.109827	76	605	11
20200614	WV	88	0.659091	58	0.0340909	3	0		0		0		0		0		0.306818		27	0
20200614	WY	18	0.388889	7	0	0	0.0555556	1	0	0	0.5	9	0		0		0.0555556	0	1	0.0555556	1	16	1
Sums		110845	0.493978	54755	0.220416	24432	0.137688	15262	0.0400469	4439	0.00580089	643	0.000703685	78	0.00196671	218	0.0619514	4023	6867	0.148685	16481	84010	9360

## Sheet: US RQ Data
Summary of National RQ Findings
	US %	Incidence %*	Mortality %**	Incidence RQ	p	Mortality RQ	p
White	0.611	0.295608	0.493978	0.483811		0.808475
Black	0.123	0.157247	0.220416	1.27843		1.792
Asian	0.054	0.0274684	0.0400469	0.508673		0.741609
AIAN	0.007	0.00912553	0.00580089	1.30365		0.828699
NHPI	0.002	0.00223125	0.000703685	1.11563		0.351843
LatinX	0.178	0.255804	0.148685	1.4371		0.83531
Multiracial	0.024	0.00590504	0.00196671	0.246043		0.0819463
Unknown***	0.002	0.255804	0.0619514	127.902		30.9757
* LA, ND, & NY did not report case data on the basis of race/ethnicity
** MT did not report death data on the basis of race/ethnicity
*** Unknown racial and ethnic data in COVID Tracking Project represents a
significant portion of SARS-CoV-19 cases and deaths due to lack of standardiz-
ed data collected by states

## Sheet: State RQ
Summary of State RQ Findings and ANOVA Analysis
	Incidence RQ									Mortality RQ																State-level Racial & Ethnic RQs for Incidence & Mortality
State	White	Black	Asian	AIAN	NHPI	Latinx	Multiracial	Unknown***	State	White	Black	Asian	AIAN	NHPI	Latinx	Multiracial	Unknown***								State	White	Black	Asian	AIAN	NHPI	LatinX	State	White	Black	Asian	AIAN	NHPI	LatinX
AL	0.533363	1.55227	0.339344	0	0	2.31263	0	91.2356	AL	0.738391	1.71508	0.497562	0	0	0.554426	0	20.0517								AL	0.533363	1.55227	0.339344	0	0	2.31263	MT	0.533363	1.55227	0.339344	0	0	2.31263
AK	0.937477	0.829633	1.41526	0.767236	1.28593	1.05242	0.490657	61.2708	AK	0.956284	0	2.68817	1.19048	4.16667	0	0	0								AK	0.937477	0.829633	1.41526	0.767236	1.28593	1.05242	NE	0.341182	0.60657	0.397836	0.342615	0.623929	1.03104
AZ	0.334236	0.683372	0.283685	2.88732	0	0.840368	0	376.986	AZ	0.815626	0.699214	0.395236	4.54015	0	0.628989	0	118.044								AZ	0.334236	0.683372	0.283685	2.88732	0	0.840368	NV	0.50468	1.4867	0.863759	1.09852	1.04703	1.80323
AR	0.627295	1.77241	0.591953	0.479962	13.7589	2.90169	0	42.8766	AR	0.783813	1.97174	0.372439	0	12.5698	0.765287	0	0								AR	0.627295	1.77241	0.591953	0.479962	13.7589	2.90169	NH	0.511592	1.32304	0.330162	0	0	1.16559
CA	0.341182	0.60657	0.397836	0.342615	0.623929	1.03104	0.176682	144.688	CA	0.859569	1.68782	1.01137	0.69129	0.567845	1.00787	0.23043	14.5171								CA	0.341182	0.60657	0.397836	0.342615	0.623929	1.03104	NJ	0.462588	1.23318	0.399967	0	0	3.14339
CO	0.50468	1.4867	0.863759	1.09852	1.04703	1.80323	0.324694	79.2997	CO	0.916568	1.69978	1.10956	1.00063	0.938086	0.976077	0.364811	19.6998								CO	0.50468	1.4867	0.863759	1.09852	1.04703	1.80323	NM	0.548413	1.08582	0.42032	1.27982	1.48459	2.64887
CT	0.511592	1.32304	0.330162	0	0	1.16559	0	106.126	CT	1.08263	1.5181	0.243449	0	0	0.53824	0	4.91946								CT	0.511592	1.32304	0.330162	0	0	1.16559	NY	0.45175	1.20181	0	0	0	1.42203
DE	0.462588	1.23318	0.399967	0	0	3.14339	0	46.2783	DE	0.971299	1.22872	0.0623597	0	0	0.703088	0	24.8815								DE	0.462588	1.23318	0.399967	0	0	3.14339	NC	0.472035	0.976505	0.386742	0.42475	0.416082	1.58115
DC	0.548413	1.08582	0.42032	1.27982	1.48459	2.64887	0	6.93662	DC	0.295017	1.609	0.35769	0	0	1.17574	0	0								DC	0.548413	1.08582	0.42032	1.27982	1.48459	2.64887	ND	0.98205	0.565611	0.903309	0	0.82837	0
FL	0.45175	1.20181	0	0	0	1.42203	0	58.2389	FL	0.906888	1.33592	0	0	0	0.955847	0	9.3256								FL	0.45175	1.20181	0	0	0	1.42203	OH	0.634937	3.18721	0.987685	1.44428	0.882613	1.92894
GA	0.472035	0.976505	0.386742	0.42475	0.416082	1.58115	0	86.9784	GA	0.825196	1.53986	0.397535	0.611995	1.01999	0.503485	0	4.07997								GA	0.472035	0.976505	0.386742	0.42475	0.416082	1.58115	OK	0.322586	1.18581	0.541369	1.51649	2.4973	1.90615
HI	0.98205	0.565611	0.903309	0	0.82837	0	0	193.681	HI	0	0	0	0	0	0	0	1000								HI	0.98205	0.565611	0.903309	0	0.82837	0	OR	0.55324	1.39611	0.714125	0	0	1.71972
ID	0.634937	3.18721	0.987685	1.44428	0.882613	1.92894	1.82126	273.316	ID	1.16061	1.91571	1.64204	0	0	0.556174	0	0								ID	0.634937	3.18721	0.987685	1.44428	0.882613	1.92894	PA	0.708496	2.94068	3.74972	0	0	4.57664
IL	0.322586	1.18581	0.541369	1.51649	2.4973	1.90615	0	121.229	IL	0.712865	2.0303	0.891351	1.42676	0.792644	1.17218	0	3.48763								IL	0.322586	1.18581	0.541369	1.51649	2.4973	1.90615	RI	0.834566	1.7474	2.21456	0.944018	0	3.747
IN	0.55324	1.39611	0.714125	0	0	1.71972	0	234.734	IN	0.805818	1.64499	0.202922	0	0	0.2823	0	73.6607								IN	0.55324	1.39611	0.714125	0	0	1.71972	SC	0.576688	1.33143	2.4393	0.964243	2.41061	3.04674
IA	0.708496	2.94068	3.74972	0	0	4.57664	0	0	IA	0.917395	1.44352	2.04499	0	0	1.1698	0	0								IA	0.708496	2.94068	3.74972	0	0	4.57664	SD	#N/A	#N/A	#N/A	#N/A	#N/A	#N/A
KS	0.834566	1.7474	2.21456	0.944018	0	3.747	0	168.1	KS	0.892263	4.40917	1.02881	1.17578	0	1.05519	0	28.8066								KS	0.834566	1.7474	2.21456	0.944018	0	3.747	TN	0.639792	17.5714	1.33451	0.417711	0.358038	1.70068
KY	0.576688	1.33143	2.4393	0.964243	2.41061	3.04674	2.10928	325.11	KY	0.883843	2.02938	1.14515	0	0	0.835003	0.801603	58.1162								KY	0.576688	1.33143	2.4393	0.964243	2.41061	3.04674	TX	0.379072	0.978627	0.313688	0	0	2.76812
LA	-	-	-	-	-	-	#N/A	#N/A	LA	0.729588	1.62367	0.429369	0.132714	0.66357	0.391506	0	15.5939								LA	#N/A	#N/A	#N/A	#N/A	#N/A	#N/A	UT	0.407199	1.36764	0.312491	0	0	1.63788
ME	0.639792	17.5714	1.33451	0.417711	0.358038	1.70068	0.214823	131.758	ME	0.931478	0.769231	0	0	0	0	0	110								ME	0.639792	17.5714	1.33451	0.417711	0.358038	1.70068	VT	0.503819	2.15583	0.740808	0.747873	0	1.39976
MD	0.379072	0.978627	0.313688	0	0	2.76812	0	58.9348	MD	0.83408	1.39352	0.620136	0	0	1.04853	0	3.74277								MD	0.379072	0.978627	0.313688	0	0	2.76812	VA	0.457042	3.55296	1.49637	0.843425	2.23163	4.19267
MA	0.407199	1.36764	0.312491	0	0	1.63788	0	44.124	MA	1.01662	1.21906	0.405791	0	0	0.594764	0	2.49213								MA	0.407199	1.36764	0.312491	0	0	1.63788	WA	0.474962	1.40411	0.352987	12.0926	0	1.84464
MI	0.503819	2.15583	0.740808	0.747873	0	1.39976	2.7856	175.78	MI	0.684345	2.90588	0.42664	0.631649	0	0.398936	0.644947	36.0705								MI	0.503819	2.15583	0.740808	0.747873	0	1.39976	WV	0.54709	2.6417	0	0	0	2.33566
MN	0.457042	3.55296	1.49637	0.843425	2.23163	4.19267	0.811263	185.16	MN	0.866358	1.13668	0.672065	1.23267	0.770416	0.581446	0.215716	171.032								MN	0.457042	3.55296	1.49637	0.843425	2.23163	4.19267	WI	0.929312	0.831947	0.237699	2.09329	0	2.20353
MS	0.474962	1.40411	0.352987	12.0926	0	1.84464	0	52.0598	MS	0.73505	1.35877	0	12.0651	0	0.561167	0	3.367								MS	0.474962	1.40411	0.352987	12.0926	0	1.84464	WY	0.532092	1.14772	2.29544	1.07623	0.358744	3.3846
MO	0.54709	2.6417	0	0	0	2.33566	1.04227	83.5231	MO	0.7289	3.04694	0	0	0	0.582702	0.346243	14.7895								MO	0.54709	2.6417	0	0	0	2.33566
MT	0.929312	0.831947	0.237699	2.09329	0	2.20353	0	#DIV/0!	MT	-	-	-	-	-	-	#N/A	#N/A
NE	0.532092	1.14772	2.29544	1.07623	0.358744	3.3846	0	386.009	NE	0.664708	1.00644	1.81159	0.661376	0	1.29803	0	365.741
NV	0.487684	0.857549	0.824773	0.745846	0	0.753383	0	111.041	NV	0.937219	1.45349	1.77324	0.718391	0	0.544465	0	26.5805
NH	0.673951	3.91992	0.926274	0	0	2.2147	0	187.853	NH	0.808905	1.44231	0.347222	0	0	0.78125	0	181.25
NJ	0.637986	1.35431	0.548327	0	0	1.52761	0	0	NJ	0.964122	1.45693	0.613223	0	0	1.02015	0	0
NM	0.306637	1.13134	0.440781	6.2095	0	0.552839	0	21.6497	NM	0.597579	0.510856	0.164204	6.1651	0	0.279654	0	42.5287
NY	-	-	-	-	-	-	#N/A	#N/A	NY	0.543939	1.55929	0.731006	0	0	1.24601	0	22.018
NC	0.587704	0.854539	0.609553	0.636708	1.33729	3.17964	0	154.559	NC	0.907411	1.55984	0.515265	0.655791	1.35257	0.725291	0	14.8783
ND	-	-	-	-	-	-	#N/A	#N/A	ND	-	-	-	-	-	-	#N/A	#N/A
OH	0.641531	2.03842	1.51254	0.558958	2.40595	2.12089	1.69105	45.8224	OH	0.988078	1.48419	0.465575	0	0	0.507351	0.521444	3.51975
OK	0.948741	1.23179	2.29678	0.970248	0	1.8878	0	126.109	OK	1.16063	1.08326	0.397931	0.967193	0	0.294622	0	52.9248
OR	0.519219	1.61659	0.751969	2.24746	2.3066	2.53393	0.426793	105.039	OR	0.964414	1.89394	0.94697	1.89394	2.13068	0.843395	0.307125	36.9318
PA	0.375102	1.18526	0.461479	0	0	1.12607	0	282.171	PA	0.92581	1.96724	0.702114	0	0	0.809038	0	4.26388
RI	-	-	-	-	-	-	#N/A	#N/A	RI	-	-	-	-	-	-	#N/A	#N/A
SC	0.537987	1.15702	1.0854	0	0	2.07692	0	124.608	SC	0.682889	1.69154	0.555556	0	0	0.327381	0	45
SD	0.394789	8.8919	7.39234	1.49365	0	4.51825	0	0	SD	0	0	0	0	0	0	0	1000
TN	0.576784	1.30055	0.906553	0	0	4.84656	0	181.092	TN	0.756757	2.05453	1.23839	0	0	1.31082	0	33.6842
TX	0.114552	0.248275	0.128425	0	0	0.182527	0	421.956	TX	0.321829	0.36766	0.143021	0	0	0.220761	0	362.601
UT	0.437866	2.90899	1.05711	3.36136	2.64096	3.04296	0	56.8714	UT	0.750545	3.27011	2.18955	4.79616	3.83693	1.8115	0	21.5827
VT	0.899715	6.65484	2.45316	0.591541	0	1.30762	0	29.2813	VT	1.01662	0	2.13904	0	0	0	0	0
VA	0.510785	0.747039	0	0	0	3.67151	0	104.466	VA	0.969206	1.14572	0	0	0	1.07571	0	24.5796
WA	0.387535	1.22685	0.575034	1.19645	1.68383	2.51947	0.285785	130.022	WA	0.977469	0.867342	1.04939	1.12049	0.821693	0.887428	0.279725	19.3098
WV	0.862457	1.84377	0	0	0	0	0	0	WV	0.715625	0.94697	0	0	0	0	0	153.409
WI	0.648542	2.96564	1.45329	1.26878	0	4.9384	0	108.665	WI	0.844002	3.8765	1.01691	1.62572	0	1.6392	0	17.341
WY	0.58534	1.18906	0.743163	14.3228	1.78359	1.26186	0	#DIV/0!	WY	0.462412	0	0	22.7273	0	0.566893	0	#DIV/0!
AVG	0.560478	2.12939	1.02617	1.34093	0.85834	2.18209	0.259152		AVG	0.808738	1.52277	0.711592	1.40491	0.630445	0.706972	0.0789797
SD	0.185168	2.73027	1.21883	2.74869	2.08763	1.22395	#N/A	#N/A	#DIV/0!	0.242841	0.91003	0.667736	3.73975	1.95118	0.430535	0.182683
Confidence	0.0549882	0.81079	0.361947	0.81626	0.619949	0.363469	#N/A		Confidence	0.0713007	0.267195	0.196055	1.09803	0.572889	0.12641	0.0536377
	0.98205	17.5714	7.39234	14.3228	13.7589	4.9384	2.7856			1.16063	4.40917	2.68817	22.7273	12.5698	1.8115	0.801603
	0.114552	0.248275	0	0	0	0	0
	Tukey HSD Post-hoc Test...																			Tukey HSD Post-hoc Test...
	WhiteIncidence vs BlackIncidence: Diff=1.5690, 95%CI=0.4257 to 2.7123, p=0.0014																			WhiteMortality vs BlackMortality: Diff=0.7140, 95%CI=-0.3366 to 1.7646, p=0.3743
	WhiteIncidence vs AsianIncidence: Diff=0.4660, 95%CI=-0.6773 to 1.6093, p=0.8510																			WhiteMortality vs AsianMortality: Diff=-0.0970, 95%CI=-1.1476 to 0.9536, p=0.9998
	WhiteIncidence vs AIANIncidence: Diff=0.7810, 95%CI=-0.3623 to 1.9243, p=0.3682																			WhiteMortality vs AIANMortality: Diff=0.5960, 95%CI=-0.4546 to 1.6466, p=0.5811
	WhiteIncidence vs NHPIIncidence: Diff=0.2980, 95%CI=-0.8453 to 1.4413, p=0.9756																			WhiteMortality vs NHPIMortality: Diff=-0.1790, 95%CI=-1.2296 to 0.8716, p=0.9965
	WhiteIncidence vs LatinxIncidence: Diff=1.6220, 95%CI=0.4787 to 2.7653, p=0.0008																			WhiteMortality vs LatinxMortality: Diff=-0.1020, 95%CI=-1.1526 to 0.9486, p=0.9998
	BlackIncidence vs AsianIncidence: Diff=-1.1030, 95%CI=-2.2463 to 0.0403, p=0.0657																			BlackMortality vs AsianMortality: Diff=-0.8110, 95%CI=-1.8616 to 0.2396, p=0.2343
	BlackIncidence vs AIANIncidence: Diff=-0.7880, 95%CI=-1.9313 to 0.3553, p=0.3579																			BlackMortality vs AIANMortality: Diff=-0.1180, 95%CI=-1.1686 to 0.9326, p=0.9995
	BlackIncidence vs NHPIIncidence: Diff=-1.2710, 95%CI=-2.4143 to -0.1277, p=0.0195																			BlackMortality vs NHPIMortality: Diff=-0.8930, 95%CI=-1.9436 to 0.1576, p=0.1467
	BlackIncidence vs LatinxIncidence: Diff=0.0530, 95%CI=-1.0903 to 1.1963, p=0.9999																			BlackMortality vs LatinxMortality: Diff=-0.8160, 95%CI=-1.8666 to 0.2346, p=0.2281
	AsianIncidence vs AIANIncidence: Diff=0.3150, 95%CI=-0.8283 to 1.4583, p=0.9690																			AsianMortality vs AIANMortality: Diff=0.6930, 95%CI=-0.3576 to 1.7436, p=0.4090
	AsianIncidence vs NHPIIncidence: Diff=-0.1680, 95%CI=-1.3113 to 0.9753, p=0.9983																			AsianMortality vs NHPIMortality: Diff=-0.0820, 95%CI=-1.1326 to 0.9686, p=0.9999
	AsianIncidence vs LatinxIncidence: Diff=1.1560, 95%CI=0.0127 to 2.2993, p=0.0458																			AsianMortality vs LatinxMortality: Diff=-0.0050, 95%CI=-1.0556 to 1.0456, p=1.0000
	AIANIncidence vs NHPIIncidence: Diff=-0.4830, 95%CI=-1.6263 to 0.6603, p=0.8307																			AIANMortality vs NHPIMortality: Diff=-0.7750, 95%CI=-1.8256 to 0.2756, p=0.2819
	AIANIncidence vs LatinxIncidence: Diff=0.8410, 95%CI=-0.3023 to 1.9843, p=0.2848																			AIANMortality vs LatinxMortality: Diff=-0.6980, 95%CI=-1.7486 to 0.3526, p=0.4006
#VALUE!	NHPIIncidence vs LatinxIncidence: Diff=1.3240, 95%CI=0.1807 to 2.4673, p=0.0128																			NHPIMortality vs LatinxMortality: Diff=0.0770, 95%CI=-0.9736 to 1.1276, p=0.9999
	nhpi vs Latin: Diff=1.3240, 95%CI=0.1807 to 2.4673, p=0.0128																			nhpi vs Latin: Diff=0.0770, 95%CI=-0.9736 to 1.1276, p=0.9999

## Sheet: ASC Data
Demographics according to 2018 American Community Survey
		AL		AK		AZ		AR		CA		CO		CT		DE		DC		FL		GA		HI		ID		IL		IN		IA		KS		KY		LA		ME		MD		MA		MI		MN
		%		%		%		%		%		%		%		%		%		%		%		%		%		%		%		%		%		%		%		%		%		%		%		%
RACE		AL %		AK %		AZ %		AR %		CA %		CO %		CT %		DE %		DC %		FL %		GA %		HI %		ID %		IL %		IN %		IA %		KS %		KY %		LA %		ME %		MD %		MA %		MI %		MN %
Total population		4864680		738516		6946685		2990671		39148760		5531141		3581504		949495		684498		20598139		10297484		1422029		1687809		12821497		6637426		3132499		2908776		4440204		4663616		1332813		6003435		6830193		9957488		5527358
One race		0.981		0.915		0.964		0.975		0.952		0.964		0.968		0.973		0.971		0.974		0.975		0.76		0.972		0.975		0.976		0.979		0.965		0.978		0.98		0.978		0.967		0.968		0.972		0.971
Two or more races		0.019		0.085		0.036		0.025		0.048		0.036		0.032		0.027		0.029		0.026		0.025		0.24		0.028		0.025		0.024		0.021		0.035		0.022		0.02		0.022		0.033		0.032		0.028		0.029
One race		0.981		0.915		0.964		0.975		0.952		0.964		0.968		0.973		0.971		0.974		0.975		0.76		0.972		0.975		0.976		0.979		0.965		0.978		0.98		0.978		0.967		0.968		0.972		0.971
White		0.682		0.648		0.772		0.77		0.601		0.842		0.764		0.69		0.41		0.754		0.59		0.25		0.905		0.717		0.836		0.903		0.846		0.871		0.622		0.945		0.562		0.785		0.785		0.833
Black or African American		0.266		0.033		0.044		0.154		0.058		0.041		0.106		0.221		0.469		0.161		0.315		0.018		0.007		0.142		0.093		0.035		0.058		0.08		0.322		0.013		0.298		0.075		0.138		0.062
American Indian and Alaska Native		0.005		0.144		0.045		0.007		0.008		0.01		0.003		0.004		0.003		0.003		0.003		0.002		0.014		0.002		0.002		0.004		0.008		0.002		0.006		0.006		0.003		0.002		0.005		0.011
Asian		0.013		0.063		0.033		0.015		0.143		0.031		0.044		0.039		0.039		0.027		0.039		0.378		0.014		0.054		0.022		0.024		0.029		0.014		0.017		0.011		0.062		0.065		0.031		0.047
Native Hawaiian and Other Pacific Islander		0		0.012		0.002		0.003		0.004		0.001		0		0.001		0		0.001		0.001		0.101		0.002		0		0		0.001		0.001		0.001		0		0		0.001		0		0		0
Some other race		0.014		0.015		0.068		0.026		0.138		0.039		0.052		0.019		0.049		0.028		0.028		0.011		0.031		0.059		0.022		0.013		0.023		0.01		0.013		0.002		0.042		0.042		0.012		0.018
Two or more races		0.019		0.085		0.036		0.025		0.048		0.036		0.032		0.027		0.029		0.026		0.025		0.24		0.028		0.025		0.024		0.021		0.035		0.022		0.02		0.022		0.033		0.032		0.028		0.029
White and Black or African American		0.006		0.009		0.008		0.007		0.007		0.008		0.009		0.012		0.008		0.009		0.009		0.005		0.004		0.007		0.011		0.009		0.012		0.011		0.007		0.005		0.011		0.013		0.01		0.009
White and American Indian and Alaska Native		0.006		0.043		0.008		0.01		0.007		0.008		0.004		0.003		0.002		0.004		0.003		0.007		0.009		0.003		0.004		0.004		0.01		0.004		0.004		0.01		0.003		0.003		0.006		0.006
White and Asian		0.003		0.011		0.007		0.003		0.014		0.008		0.006		0.004		0.009		0.005		0.004		0.052		0.007		0.006		0.004		0.004		0.005		0.003		0.002		0.004		0.007		0.007		0.005		0.007
Black or African American and American Indian and Alaska Native		0.001		0.002		0.001		0.001		0.001		0.001		0.001		0.002		0.002		0.001		0.001		0.001		0		0.001		0		0.001		0.001		0		0.001		0		0.002		0.001		0.001		0.001
Race alone or in combination with one or more other races
Total population		4864680		738516		6946685		2990671		39148760		5531141		3581504		949495		684498		20598139		10297484		1422029		1687809		12821497		6637426		3132499		2908776		4440204		4663616		1332813		6003435		6830193		9957488		5527358
White		0.699		0.724		0.803		0.793		0.641		0.874		0.789		0.712		0.433		0.776		0.61		0.431		0.931		0.738		0.858		0.922		0.878		0.892		0.639		0.966		0.589		0.812		0.811		0.859
Black or African American		0.274		0.049		0.056		0.163		0.07		0.053		0.122		0.239		0.484		0.174		0.328		0.035		0.012		0.153		0.107		0.046		0.074		0.093		0.333		0.019		0.316		0.092		0.152		0.074
American Indian and Alaska Native		0.013		0.197		0.056		0.019		0.019		0.021		0.01		0.01		0.009		0.008		0.009		0.024		0.024		0.008		0.008		0.009		0.021		0.008		0.013		0.017		0.01		0.007		0.015		0.019
Asian		0.017		0.083		0.043		0.019		0.164		0.042		0.053		0.045		0.052		0.035		0.046		0.565		0.023		0.062		0.027		0.029		0.035		0.018		0.021		0.017		0.074		0.074		0.037		0.056
Native Hawaiian and Other Pacific Islander		0.001		0.02		0.005		0.004		0.008		0.004		0.001		0.002		0.002		0.002		0.002		0.262		0.004		0.001		0.001		0.002		0.002		0.001		0.001		0.001		0.002		0.002		0.001		0.001
Some other race		0.016		0.02		0.076		0.029		0.15		0.046		0.059		0.022		0.053		0.033		0.031		0.025		0.036		0.065		0.025		0.014		0.027		0.012		0.015		0.003		0.046		0.047		0.015		0.02
HISPANIC OR LATINO AND RACE
Total population		4864680		738516		6946685		2990671		39148760		5531141		3581504		949495		684498		20598139		10297484		1422029		1687809		12821497		6637426		3132499		2908776		4440204		4663616		1332813		6003435		6830193		9957488		5527358
Hispanic or Latino (of any race)		0.042		0.069		0.311		0.073		0.389		0.214		0.157		0.091		0.109		0.252		0.094		0.104		0.124		0.17		0.068		0.059		0.117		0.036		0.05		0.016		0.098		0.116		0.05		0.053
Mexican		0.026		0.038		0.277		0.053		0.322		0.157		0.016		0.036		0.021		0.035		0.055		0.032		0.107		0.134		0.05		0.046		0.096		0.02		0.02		0.005		0.016		0.007		0.036		0.036
Puerto Rican		0.004		0.01		0.007		0.002		0.006		0.006		0.082		0.027		0.008		0.054		0.009		0.033		0.003		0.016		0.006		0.002		0.004		0.004		0.003		0.004		0.009		0.047		0.005		0.003
Cuban		0.001		0.001		0.002		0.001		0.003		0.002		0.003		0.002		0.005		0.072		0.003		0.002		0.001		0.002		0.001		0.001		0.002		0.003		0.002		0.001		0.002		0.002		0.001		0.001
Other Hispanic or Latino		0.011		0.02		0.025		0.017		0.058		0.049		0.056		0.025		0.076		0.091		0.027		0.038		0.013		0.018		0.011		0.01		0.016		0.009		0.025		0.006		0.071		0.059		0.008		0.013
Not Hispanic or Latino		0.958		0.931		0.689		0.927		0.611		0.786		0.843		0.909		0.891		0.748		0.906		0.896		0.876		0.83		0.932		0.941		0.883		0.964		0.95		0.984		0.902		0.884		0.95		0.947
White alone		0.657		0.61		0.551		0.727		0.375		0.683		0.675		0.627		0.362		0.544		0.532		0.221		0.822		0.616		0.795		0.861		0.761		0.848		0.588		0.934		0.514		0.722		0.752		0.803
Black or African American alone		0.264		0.031		0.041		0.153		0.055		0.039		0.098		0.216		0.461		0.154		0.31		0.017		0.006		0.14		0.092		0.034		0.056		0.079		0.32		0.013		0.293		0.068		0.137		0.061
American Indian and Alaska Native alone		0.005		0.14		0.039		0.006		0.004		0.005		0.001		0.003		0.002		0.002		0.002		0.001		0.011		0.001		0.002		0.003		0.007		0.002		0.005		0.006		0.002		0.001		0.005		0.01
Asian alone		0.013		0.062		0.032		0.015		0.141		0.031		0.044		0.038		0.038		0.027		0.039		0.368		0.014		0.053		0.022		0.024		0.028		0.014		0.017		0.011		0.062		0.064		0.03		0.047
Native Hawaiian and Other Pacific Islander alone		0		0.012		0.002		0.003		0.004		0.001		0		0		0		0.001		0		0.093		0.001		0		0		0.001		0.001		0.001		0		0		0		0		0		0
Some other race alone		0.002		0.002		0.001		0.002		0.002		0.002		0.003		0.002		0.004		0.003		0.003		0.001		0.001		0.002		0.001		0.001		0.001		0.001		0.002		0.001		0.003		0.008		0.001		0.001
Two or more races		0.017		0.074		0.022		0.022		0.03		0.024		0.021		0.023		0.023		0.018		0.02		0.194		0.021		0.018		0.02		0.018		0.029		0.02		0.017		0.02		0.028		0.021		0.025		0.025
Two races including Some other race		0		0.001		0.001		0		0.001		0.001		0.001		0.001		0.001		0.001		0.001		0.001		0.001		0.001		0.001		0		0		0		0		0		0.001		0.002		0.001		0.001
Two races excluding Some other race, and Three or more races		0.017		0.073		0.022		0.022		0.028		0.023		0.019		0.022		0.022		0.017		0.019		0.193		0.02		0.017		0.02		0.018		0.028		0.02		0.016		0.019		0.026		0.019		0.024		0.024
[truncated: 28 more columns]
